# Supplementary material for: A newly-recorded species of the genus Ablemma Roewer, 1963 (Araneae, Tetrablemmidae) from China
Source: Biodivers Data J. 2022 May 11;10:e85365. doi: 10.3897/BDJ.10.e85365 (PMC9848463; doi:10.3897/BDJ.10.e85365)
Supplement: XML Treatment for Ablemma shimojanai [file BDJ.10.e85365-treatment1.xml]

<!DOCTYPE tp:taxon-treatment
  PUBLIC "-//TaxonX//DTD Taxonomic Treatment Publishing DTD v0 20100105//EN" "tax-treatment-NSO.dtd">
<tp:taxon-treatment xmlns:tp="http://www.plazi.org/taxpub"><tp:treatment-meta><mixed-citation publication-type="journal"><person-group><name><surname>Fu</surname><given-names>Hongjin</given-names></name><name><surname>Wang</surname><given-names>Yuzhu</given-names></name><name><surname>Tong</surname><given-names>Yanfeng</given-names></name></person-group><article-title>A newly-recorded species of the genus <italic><tp:taxon-name><tp:taxon-name-part taxon-name-part-type="genus" reg="Ablemma">Ablemma</tp:taxon-name-part></tp:taxon-name></italic> Roewer, 1963 (<tp:taxon-name><tp:taxon-name-part taxon-name-part-type="order">Araneae</tp:taxon-name-part></tp:taxon-name>, <tp:taxon-name><tp:taxon-name-part taxon-name-part-type="family">Tetrablemmidae</tp:taxon-name-part></tp:taxon-name>) from China</article-title><source>Biodivers Data J</source><day>11</day><month>05</month><year>2022</year><volume>10</volume><pub-id pub-id-type="doi">10.3897/BDJ.10.e85365</pub-id></mixed-citation></tp:treatment-meta><tp:nomenclature><tp:taxon-name>
            <object-id xmlns:xlink="http://www.w3.org/1999/xlink" content-type="arpha" xlink:type="simple">81B9C4A7-0E1B-540A-BBA5-F3CDF763D3EB</object-id>
            <tp:taxon-name-part taxon-name-part-type="genus">Ablemma</tp:taxon-name-part>
            <tp:taxon-name-part taxon-name-part-type="species">shimojanai</tp:taxon-name-part>
          </tp:taxon-name><tp:taxon-authority>(Komatsu, 1968)</tp:taxon-authority></tp:nomenclature><tp:treatment-sec sec-type="materials"><title>Materials</title><list list-type="alpha-lower" list-content="occurrences"><list-item><p><bold>Type status:</bold> <named-content xmlns:xlink="http://www.w3.org/1999/xlink" content-type="dwc:typeStatus" xlink:type="simple">Other material</named-content>. <bold>Occurrence:</bold> individualID: <named-content xmlns:xlink="http://www.w3.org/1999/xlink" content-type="dwc:individualID" xlink:type="simple">SYNU-506</named-content>; individualCount: <named-content xmlns:xlink="http://www.w3.org/1999/xlink" content-type="dwc:individualCount" xlink:type="simple">2</named-content>; sex: <named-content xmlns:xlink="http://www.w3.org/1999/xlink" content-type="dwc:sex" xlink:type="simple">1 male, 1 female</named-content>; lifeStage: <named-content xmlns:xlink="http://www.w3.org/1999/xlink" content-type="dwc:lifeStage" xlink:type="simple">adult</named-content>; <bold>Taxon:</bold> scientificName: <named-content xmlns:xlink="http://www.w3.org/1999/xlink" content-type="dwc:scientificName" xlink:type="simple"><italic><tp:taxon-name><tp:taxon-name-part taxon-name-part-type="genus" reg="Ablemma">Ablemma</tp:taxon-name-part><tp:taxon-name-part taxon-name-part-type="species" reg="shimojanai">shimojanai</tp:taxon-name-part></tp:taxon-name></italic> (Komatsu, 1968)</named-content>; order: <named-content xmlns:xlink="http://www.w3.org/1999/xlink" content-type="dwc:order" xlink:type="simple"><tp:taxon-name><tp:taxon-name-part taxon-name-part-type="order">Araneae</tp:taxon-name-part></tp:taxon-name></named-content>; family: <named-content xmlns:xlink="http://www.w3.org/1999/xlink" content-type="dwc:family" xlink:type="simple"><tp:taxon-name><tp:taxon-name-part taxon-name-part-type="family">Tetrablemmidae</tp:taxon-name-part></tp:taxon-name></named-content>; genus: <named-content xmlns:xlink="http://www.w3.org/1999/xlink" content-type="dwc:genus" xlink:type="simple"><tp:taxon-name><tp:taxon-name-part taxon-name-part-type="genus">Ablemma</tp:taxon-name-part></tp:taxon-name></named-content>; <bold>Location:</bold> country: <named-content xmlns:xlink="http://www.w3.org/1999/xlink" content-type="dwc:country" xlink:type="simple">China</named-content>; stateProvince: <named-content xmlns:xlink="http://www.w3.org/1999/xlink" content-type="dwc:stateProvince" xlink:type="simple">Guangdong</named-content>; county: <named-content xmlns:xlink="http://www.w3.org/1999/xlink" content-type="dwc:county" xlink:type="simple">Shaoguan City</named-content>; locality: <named-content xmlns:xlink="http://www.w3.org/1999/xlink" content-type="dwc:locality" xlink:type="simple">Zhangjiuling Forest Park</named-content>; verbatimElevation: <named-content xmlns:xlink="http://www.w3.org/1999/xlink" content-type="dwc:verbatimElevation" xlink:type="simple">200 m</named-content>; verbatimCoordinates: <named-content xmlns:xlink="http://www.w3.org/1999/xlink" content-type="dwc:verbatimCoordinates" xlink:type="simple"><named-content content-type="dwc:verbatimCoordinates" xlink:type="simple">24°48'27"N, 113°32'44"E</named-content></named-content>; <bold>Identification:</bold> identifiedBy: <named-content xmlns:xlink="http://www.w3.org/1999/xlink" content-type="dwc:identifiedBy" xlink:type="simple">Yanfeng Tong</named-content>; <bold>Event:</bold> samplingProtocol: <named-content xmlns:xlink="http://www.w3.org/1999/xlink" content-type="dwc:samplingProtocol" xlink:type="simple">sifting leaf litter</named-content>; eventDate: <named-content xmlns:xlink="http://www.w3.org/1999/xlink" content-type="dwc:eventDate" xlink:type="simple">8 April 2021</named-content></p></list-item><list-item><p><bold>Type status:</bold> <named-content xmlns:xlink="http://www.w3.org/1999/xlink" content-type="dwc:typeStatus" xlink:type="simple">Other material</named-content>. <bold>Occurrence:</bold> individualID: <named-content xmlns:xlink="http://www.w3.org/1999/xlink" content-type="dwc:individualID" xlink:type="simple">SYNU-507</named-content>; individualCount: <named-content xmlns:xlink="http://www.w3.org/1999/xlink" content-type="dwc:individualCount" xlink:type="simple">5</named-content>; sex: <named-content xmlns:xlink="http://www.w3.org/1999/xlink" content-type="dwc:sex" xlink:type="simple">3 males, 2 females</named-content>; lifeStage: <named-content xmlns:xlink="http://www.w3.org/1999/xlink" content-type="dwc:lifeStage" xlink:type="simple">adult</named-content>; <bold>Taxon:</bold> scientificName: <named-content xmlns:xlink="http://www.w3.org/1999/xlink" content-type="dwc:scientificName" xlink:type="simple"><italic><tp:taxon-name><tp:taxon-name-part taxon-name-part-type="genus" reg="Ablemma">Ablemma</tp:taxon-name-part><tp:taxon-name-part taxon-name-part-type="species" reg="shimojanai">shimojanai</tp:taxon-name-part></tp:taxon-name></italic> (Komatsu, 1968)</named-content>; order: <named-content xmlns:xlink="http://www.w3.org/1999/xlink" content-type="dwc:order" xlink:type="simple"><tp:taxon-name><tp:taxon-name-part taxon-name-part-type="order">Araneae</tp:taxon-name-part></tp:taxon-name></named-content>; family: <named-content xmlns:xlink="http://www.w3.org/1999/xlink" content-type="dwc:family" xlink:type="simple"><tp:taxon-name><tp:taxon-name-part taxon-name-part-type="family">Tetrablemmidae</tp:taxon-name-part></tp:taxon-name></named-content>; genus: <named-content xmlns:xlink="http://www.w3.org/1999/xlink" content-type="dwc:genus" xlink:type="simple"><tp:taxon-name><tp:taxon-name-part taxon-name-part-type="genus">Ablemma</tp:taxon-name-part></tp:taxon-name></named-content>; <bold>Location:</bold> country: <named-content xmlns:xlink="http://www.w3.org/1999/xlink" content-type="dwc:country" xlink:type="simple">China</named-content>; stateProvince: <named-content xmlns:xlink="http://www.w3.org/1999/xlink" content-type="dwc:stateProvince" xlink:type="simple">Guangdong</named-content>; county: <named-content xmlns:xlink="http://www.w3.org/1999/xlink" content-type="dwc:county" xlink:type="simple">Jieyang City</named-content>; locality: <named-content xmlns:xlink="http://www.w3.org/1999/xlink" content-type="dwc:locality" xlink:type="simple">Huangqishan Forest Park</named-content>; verbatimElevation: <named-content xmlns:xlink="http://www.w3.org/1999/xlink" content-type="dwc:verbatimElevation" xlink:type="simple">120 m</named-content>; verbatimCoordinates: <named-content xmlns:xlink="http://www.w3.org/1999/xlink" content-type="dwc:verbatimCoordinates" xlink:type="simple"><named-content content-type="dwc:verbatimCoordinates" xlink:type="simple">23°34'12"N, 116°22'15"E</named-content></named-content>; <bold>Identification:</bold> identifiedBy: <named-content xmlns:xlink="http://www.w3.org/1999/xlink" content-type="dwc:identifiedBy" xlink:type="simple">Yanfeng Tong</named-content>; <bold>Event:</bold> samplingProtocol: <named-content xmlns:xlink="http://www.w3.org/1999/xlink" content-type="dwc:samplingProtocol" xlink:type="simple">sifting leaf litter</named-content>; eventDate: <named-content xmlns:xlink="http://www.w3.org/1999/xlink" content-type="dwc:eventDate" xlink:type="simple">18 April 2021</named-content></p></list-item></list></tp:treatment-sec><tp:treatment-sec sec-type="Description"><title>Description</title><p><bold>Male.</bold> Habitus as in Fig. <xref ref-type="fig" rid="F7826105">1</xref>A-C. Body brownish-yellow. Total length 0.97; carapace 0.51 long, 0.35 wide; abdo­men 0.61 long, 0.43 wide. Prosoma (Fig. <xref ref-type="fig" rid="F7826105">1</xref>D and F): carapace finely reticulate; 4 eyes, white, strongly recurved as seen from above; clypeus high, sloping for­ward, marginally rounded; cephalic part raised, posterior part with large conical projection; chelicerae robust, with small basal projection on anterior surface of paturon and an anterodistal tooth (Fig. <xref ref-type="fig" rid="F7826105">1</xref>G), cheliceral lamina well developed; labium triangular, blunt distally; sternum finely reticulated, with sparse setae (Fig. <xref ref-type="fig" rid="F7826105">1</xref>E). Legs yellowish-orange.</p><p>Opisthosoma (Fig. <xref ref-type="fig" rid="F7826105">1</xref>A-C and H): dorsal scutum oval, dimpled with tiny pits, smooth between pits, covered with sparse setae; ventral scutum rugose; perigenital plate absent; postgenital plate (PG) straight, nearly same width as preanal plate (PA), 1/4 of the preanal plate length; preanal plate rectangular, with thick posterolateral corners (PLC) and posteromedial projection (PMP).</p><p>Palp (Fig. <xref ref-type="fig" rid="F7826113">3</xref>A-I): femur (FE) approxi­mately 2 times longer than patella (PAT); tibia (TI) not swollen, with dorsal trichobo­thrium distally; cymbium (CY) small, cup-shaped; bulb (BU) long pear-shaped, surface smooth; sper­m duct (SD) broad basally, narrow distally; embolus (EM) short, foot-shaped, strongly sclerotised distally, with small acute tip.</p><p><bold>Female</bold>. Habitus as in Fig. <xref ref-type="fig" rid="F7826109">2</xref>A-C. Total length 0.96; carapace 0.44 long, 0.32 wide; abdomen 0.65 long, 0.41 wide. Cephalic part lacking large conical projection, chelicerae unmodified; epigynal fold (EF) distinct; other features as in male.</p><p>Genitalia (Fig. <xref ref-type="fig" rid="F7826113">3</xref>J-L): vulval stem (VS) forming an oval structure, strongly sclerotised; vulval duct (VD) weakly sclerotised, con­nected to translucent, saccular seminal receptaculum (SR); inner vulval plate (IVP) long; central process absent.</p></tp:treatment-sec><tp:treatment-sec sec-type="Diagnosis"><title>Diagnosis</title><p>This species is similar to <italic><tp:taxon-name><tp:taxon-name-part taxon-name-part-type="genus" reg="Ablemma">Ablemma</tp:taxon-name-part><tp:taxon-name-part taxon-name-part-type="species" reg="berryi">berryi</tp:taxon-name-part></tp:taxon-name></italic> Shear, 1978 in the large conical projection of male carapace (cf. Fig. <xref ref-type="fig" rid="F7826105">1</xref>C and F and <xref ref-type="bibr" rid="B7825948">Shear 1978</xref>: fig. 90), but can be distinguished by the acute tip of the embolus (Fig. <xref ref-type="fig" rid="F7826113">3</xref>A-I; vs. very long, laminar embolus, see <xref ref-type="bibr" rid="B7825948">Shear 1978</xref>: figs 93 and 94) and the large preanal plate, which is nearly four times the length of the postgenital plate (Fig. <xref ref-type="fig" rid="F7826105">1</xref>H and Fig. <xref ref-type="fig" rid="F7826109">2</xref>H; vs. two times the length of the postgenital plate, see <xref ref-type="bibr" rid="B7825948">Shear 1978</xref>: fig. 95).</p></tp:treatment-sec><tp:treatment-sec sec-type="Distribution"><title>Distribution</title><p>China (Guangdong), Japan (Ryukyu Island).</p></tp:treatment-sec><tp:treatment-sec><!--Section generated to contain objects referenced in tp:taxon-treatment.--><fig id="F7826105" position="float" orientation="portrait"><object-id xmlns:xlink="http://www.w3.org/1999/xlink" content-type="arpha" xlink:type="simple">400DD94B-B43C-5C85-8D2B-A41369ACF15F</object-id><object-id xmlns:xlink="http://www.w3.org/1999/xlink" content-type="doi" xlink:type="simple">10.3897/BDJ.10.e85365.figure1</object-id><label>Figure 1.</label><caption><p><italic><tp:taxon-name><tp:taxon-name-part taxon-name-part-type="genus" reg="Ablemma">Ablemma</tp:taxon-name-part><tp:taxon-name-part taxon-name-part-type="species" reg="shimojanai">shimojanai</tp:taxon-name-part></tp:taxon-name></italic> (Komatsu, 1968), male. <bold>A</bold> habitus, dorsal view; <bold>B</bold> habitus, ventral view; <bold>C</bold> habitus, lateral view; <bold>D</bold> prosoma, dorsal view; <bold>E</bold> prosoma, ventral view; <bold>F</bold> prosoma, lateral view; <bold>G</bold> prosoma, anterior view; <bold>H</bold> abdomen, ventral view. Abbreviations: PA = preanal plate; PG = postgenital plate; PLC = posterolateral corners; PMP = posteromedial projection. Scales: 0.2 mm.</p></caption><graphic xmlns:xlink="http://www.w3.org/1999/xlink" xlink:href="bdj-10-e85365-g001.jpg" position="float" id="oo_680221.jpg" orientation="portrait" xlink:type="simple"><uri content-type="original_file" xlink:type="simple">https://binary.pensoft.net/fig/680221</uri></graphic></fig><fig id="F7826113" position="float" orientation="portrait"><object-id xmlns:xlink="http://www.w3.org/1999/xlink" content-type="arpha" xlink:type="simple">E46F6B42-ED16-5DC8-B9C6-04F49A61EE68</object-id><object-id xmlns:xlink="http://www.w3.org/1999/xlink" content-type="doi" xlink:type="simple">10.3897/BDJ.10.e85365.figure3</object-id><label>Figure 3.</label><caption><p><italic><tp:taxon-name><tp:taxon-name-part taxon-name-part-type="genus" reg="Ablemma">Ablemma</tp:taxon-name-part><tp:taxon-name-part taxon-name-part-type="species" reg="shimojanai">shimojanai</tp:taxon-name-part></tp:taxon-name></italic> (Komatsu, 1968), male, A-C (light) and D-I (SEM); female, J (SEM) and K, L (light). <bold>A</bold> left palp, prolateral view; <bold>B</bold> left palp, retrolateral view; <bold>C</bold> left palp, dorsal view; <bold>D</bold> left palp, prolateral view; <bold>E</bold> left palp, retrolateral view; <bold>F</bold> left palp, dorsal view; <bold>G</bold> distal part of bulb, prolateral view; <bold>H</bold> distal part of bulb, retrolateral view; <bold>I</bold> distal part of bulb, dorsal view; <bold>J</bold> genital area, ventral view; <bold>K</bold> genital area, dorsal view; <bold>L</bold> genital area, ventral view. Abbreviations: BU = bulb; CY = cymbium; EF = epigynal fold; EM = embolus; FE = femur; IVP = inner vulval plate; PA = preanal plate; PAT = patella; PG = postgenital plate; PLC = posterolateral corners; PMP = posteromedial projection; SD = sperm duct; SR = seminal receptaculum; TI = tibia; VD = vulval duct; VS = vulval stem. Scales: A-G, J-L = 0.1 mm; H, I = 0.05 mm.</p></caption><graphic xmlns:xlink="http://www.w3.org/1999/xlink" xlink:href="bdj-10-e85365-g003.jpg" position="float" id="oo_680168.jpg" orientation="portrait" xlink:type="simple"><uri content-type="original_file" xlink:type="simple">https://binary.pensoft.net/fig/680168</uri></graphic></fig><fig id="F7826109" position="float" orientation="portrait"><object-id xmlns:xlink="http://www.w3.org/1999/xlink" content-type="arpha" xlink:type="simple">C8D3E363-3169-53BA-9053-AA9C5E88B668</object-id><object-id xmlns:xlink="http://www.w3.org/1999/xlink" content-type="doi" xlink:type="simple">10.3897/BDJ.10.e85365.figure2</object-id><label>Figure 2.</label><caption><p><italic><tp:taxon-name><tp:taxon-name-part taxon-name-part-type="genus" reg="Ablemma">Ablemma</tp:taxon-name-part><tp:taxon-name-part taxon-name-part-type="species" reg="shimojanai">shimojanai</tp:taxon-name-part></tp:taxon-name></italic> (Komatsu, 1968), female. <bold>A</bold> habitus, dorsal view; <bold>B</bold> habitus, ventral view; <bold>C</bold> habitus, lateral view; <bold>D</bold> prosoma, dorsal view; <bold>E</bold> prosoma, ventral view; <bold>F</bold> prosoma, lateral view; <bold>G</bold> prosoma, anterior view; <bold>H</bold> abdomen, ventral view. Scales: 0.2 mm.</p></caption><graphic xmlns:xlink="http://www.w3.org/1999/xlink" xlink:href="bdj-10-e85365-g002.jpg" position="float" id="oo_670766.jpg" orientation="portrait" xlink:type="simple"><uri content-type="original_file" xlink:type="simple">https://binary.pensoft.net/fig/670766</uri></graphic></fig></tp:treatment-sec><ref-list><ref id="B7825948"><element-citation xmlns:xlink="http://www.w3.org/1999/xlink" publication-type="article" xlink:type="simple"><person-group person-group-type="author"><name name-style="western"><surname>Shear</surname><given-names>W.</given-names></name></person-group><year>1978</year><article-title>Taxonomic notes on the armored spiders of the families <tp:taxon-name><tp:taxon-name-part taxon-name-part-type="family">Tetrablemmidae</tp:taxon-name-part></tp:taxon-name> and <tp:taxon-name><tp:taxon-name-part taxon-name-part-type="family">Pacullidae</tp:taxon-name-part></tp:taxon-name></article-title><source>American Museum Novitates</source><volume>2650</volume><fpage>1</fpage><lpage>46</lpage></element-citation></ref></ref-list></tp:taxon-treatment>
